# Supplementary material for: Synthesis, Molecular Docking and Antiplasmodial Activities of New Tetrahydro-β-Carbolines
Source: Int J Mol Sci. 2021 Dec 17;22(24):13569. doi: 10.3390/ijms222413569 (PMC8707145; doi:10.3390/ijms222413569)
Supplement: Supplementary file 1 [file ijms-22-13569-s001.zip]

Archive with 1 entries (1 files):
- ijms-1476685- supplementary final-done.pdf
